# Supplementary material for: Molecular Characterization of the Response to Conventional Chemotherapeutics in Pro-B-ALL Cell Lines in Terms of Tumor Relapse
Source: Genes (Basel). 2022 Jul 14;13(7):1240. doi: 10.3390/genes13071240 (PMC9316692; doi:10.3390/genes13071240)
Supplement: Supplementary file 1 [file genes-13-01240-s001.zip]

Archive with 2 entries (2 files):
- Supplement file S1.pdf
- Supplement file S2.xlsx
